# Supplementary material for: Comparative high-throughput transcriptome sequencing and development of SiESTa, the Silene EST annotation database
Source: BMC Genomics. 2011 Jul 26;12:376. doi: 10.1186/1471-2164-12-376 (PMC3157477; doi:10.1186/1471-2164-12-376)
Supplement: Additional file 2 — Highly expressed genes. Fifteen genes were identified among the ten most strongly expressed genes in each library. The two first genes coding for homologues of alpha-tubulin and an unknown gene in Pinus koraiensis are present in at least four of our libraries. 'Presence' indicates the number of libraries in which a given gene was found among the ten most strongly expressed genes. E-value cut-off 1E-4. [file 1471-2164-12-376-S2.XLS]

## Sheet: Feuil1
Gene annotation	Accession	Species	Presence
ORF124	A4QMB9	Pinus koraiensis	SlM, SlFf, SdM, SdF, SvH, Ds
Alpha tubulin	P29510	Arabidopsis thaliana	SlM, SdM, SdF, Ds
TNP2	C7FDI5	Glycine max	SlM, SdM, SdF
Cytochrome P450 like TBP	O04892	Nicotiana tabacum	SlM, SdF, SvH
Ribulose bisphosphate carboxylase small chain 1A, chloroplastic	P10795	Arabidopsis thaliana	SlF, SmM, SvH
Putative uncharacterized proteine	Q3I6J2	Silene latifolia	SlM, SlFf
Probable cinnamyl alcohol dehydrogenase 9	P42734	Arabidopsis thaliana	SlM, SlFf
Nodulin / glutamate-ammonia ligase-like protein	Q9SCP3	Arabidopsis thaliana	SlM, SlFf
Dicarboxylate/tricarboxylate carrier	Q9C5M0	Arabidopsis thaliana	SlM, SlFf
Pollen-specific leucine-rich repeat extensin-like protein 1	Q9LJ64	Arabidopsis thaliana	SlM, SdM
Non-specific lipid-transfer protein 3	Q9LLR7	Arabidopsis thaliana	SlF, SmM
Putative uncharacterized protein	Q8GW53	Arabidopsis thaliana	SlF, SvH
50S ribosomal protein L16, chloroplastic	P56793	Arabidopsis thaliana	SdM, SdF
Putative pectinesterase/pectinesterase inhibitor 28	Q3E8Z8	Arabidopsis thaliana	SmM, Ds
Germin-like protein subfamily 3 member 3	P94072	Arabidopsis thaliana	SmM, SvH
