# Supplementary material for: Comparative high-throughput transcriptome sequencing and development of SiESTa, the Silene EST annotation database
Source: BMC Genomics. 2011 Jul 26;12:376. doi: 10.1186/1471-2164-12-376 (PMC3157477; doi:10.1186/1471-2164-12-376)
Supplement: Additional file 4 — BLAST hits of unigenes in the eight individual libraries with different databases. BLAST hits of unigenes in the eight individual libraries with the following databases (E-value cut-off 1E-4): AT = Arabidopsis thaliana, VV = Vitis vinifera, PT = Populus trichocarpa, SL = Silene latifolia. Protein sequences were downloaded from: http://plants.ensembl.org/info/data/ftp/index.html: AT proteome = TAIR10.pep 07.02.2011, VV proteome = IGGP12x.pep 07.02.2011, PT proteome = JGI2.0.pep 07.02.2011. AT EST = AGI_release_15, VV EST = VVGI_release_7, PT EST = PPLGI_release_5. SL mtDNA is S. latifolia mtDNA described in (Sloan et al., 2010). Uniprot release 07.2010. A. thaliana mtDNA, cpDNA, exon, intron, intergenic, 3' UTR and 5' UTR come from TAIR10. [file 1471-2164-12-376-S4.XLS]

## Sheet: Feuil1
Database	Library
	SlM	SlF	SlFf	SdM	SdF	SmM	SvH	Ds
A. thaliana proteome	10242	21201	9749	8083	12795	17411	17614	17009
V. vinifera proteome	11357	21721	10326	10006	13708	17866	18271	17097
P. trichocarpa proteome	13802	22578	11868	15111	16233	19105	19203	17549
Uniprot	20388	23026	23044	22399	28175	19882	20262	17797
TAIR10_exon	4687	8620	4948	3522	5638	7005	7403	3196
TAIR10_intron	354	400	428	293	430	373	313	292
TAIR10_intergenic	2938	1133	3784	1694	3607	675	2205	631
TAIR10_3_UTR	214	474	179	215	282	408	411	348
TAIR10_5_UTR	163	281	132	169	186	295	236	221
A. thaliana EST	7521	11028	8540	4859	9373	8447	10533	8302
V. vinifera EST	9104	13322	9728	7247	11250	10206	12341	9589
P. trichocarpa EST	7955	12653	9134	4917	10083	9598	11861	9102
SL_mtDNA	989	429	905	560	842	322	907	338
TAIR10_chrM	400	139	698	241	388	132	136	273
TAIR10_chrC	668	233	1096	346	720	216	146	126
